# Supplementary material for: Soy Whey Wastewater-Derived Sodium Alginate/Cellulose Composite Beads for Efficient Copper (II) Ion Adsorption: Performance and Mechanism
Source: Gels. 2026 May 26;12(6):464. doi: 10.3390/gels12060464 (PMC13297876; doi:10.3390/gels12060464)
Supplement: Supplementary file 1 [file gels-12-00464-s001.zip]

Archive with 1 entries (1 files):
- gels-4306521-supplementary.pdf
